# Supplementary material for: Gut microbiota in Immunoglobulin A Nephropathy: a Malaysian Perspective
Source: BMC Nephrol. 2021 Apr 22;22:145. doi: 10.1186/s12882-021-02315-z (PMC8060124; doi:10.1186/s12882-021-02315-z)
Supplement: Supplementary file 1 — Additional file 1. [file 12882_2021_2315_MOESM1_ESM.xls]

#Sample Name	No.of Reads	No.of Bases	Removed Chimera Reads	Removed Chimera Reads (%)	Removed Chimera Bases
dCB64	54336	24731084	49537	91.17	22542149
dCB59	112873	51506299	99714	88.34	45485810
dCB65	16508	7436749	15504	93.92	6983495
dCB62	97519	43849919	95008	97.43	42725127
Dcg42	115400	52315928	104390	90.46	47314992
dCG45	122514	55722321	110719	90.37	50344885
dCG66	105383	48145279	96538	91.61	44104244
dCG63	104259	47165340	92571	88.79	41867232
dMB37	60863	27721008	53128	87.29	24190948
dCB44	122245	56321931	109385	89.48	50404630
dMB35	118916	53815552	110079	92.57	49816678
dCB30	106165	48303917	93276	87.86	42426102
dCB22	97283	44119785	87125	89.56	39506897
dCB57	113212	51779571	93541	82.62	42778784
dMB23	40130	18202081	35163	87.62	15944139
dMG29	73917	33631196	64875	87.77	29510693
dMG32	112866	51353659	102098	90.46	46455767
dMG43	114190	52176827	100424	87.94	45883676
dMG33	50058	22851999	43281	86.46	19752110
dMG35	64473	29219545	57707	89.51	26146413
dMG52	115801	52527538	105880	91.43	48022853
dMG61	51800	23451050	47583	91.86	21545059
dMG49	77887	35268326	71229	91.45	32243012
dMG50	89488	40509559	84688	94.64	38338543
hCB64	86155	39157969	79898	92.74	36312617
hCB27	99492	45193396	87647	88.09	39788604
hCG35	58961	26692039	51997	88.19	23529918
hCB49	115426	52040624	112536	97.50	50740378
hCG58	91841	41783719	87053	94.79	39608233
hMB60	89572	40339740	83392	93.10	37560524
hMB42	105145	47762395	95022	90.37	43159051
hCG62	81929	37060200	72895	88.97	32956449
hMG57	71041	32551221	67452	94.95	30918008
hMG28	111981	50635079	106303	94.93	48081121
hMG41	92133	41962540	81446	88.40	37096116
hMG35	93047	41879759	84983	91.33	38228258
pCG33	79361	35836259	70775	89.18	31942893
pCG52	108184	49435740	95266	88.06	43536695
pCB34	116671	52751069	107218	91.90	48495433
pCB60	75269	34223410	65129	86.53	29599164
Pcg64	103221	46993295	91462	88.61	41637056
pCG54	44347	20243554	37934	85.54	17311793
pMG36	47801	21538224	43188	90.35	19444152
pMG30	72768	32960798	64337	88.41	29132195
pMG41	100350	45669791	86746	86.44	39464747
pMG37	76123	34313795	70039	92.01	31563354
pMG62	108393	49156491	98529	90.90	44670874
pMG38	36485	16487900	32458	88.96	14661325
