# Supplementary material for: Gut microbiota in Immunoglobulin A Nephropathy: a Malaysian Perspective
Source: BMC Nephrol. 2021 Apr 22;22:145. doi: 10.1186/s12882-021-02315-z (PMC8060124; doi:10.1186/s12882-021-02315-z)
Supplement: Supplementary file 2 — Additional file 2. [file 12882_2021_2315_MOESM2_ESM.xls]

## Sheet: NCBI.Taxonomy.phylum
TaxName	dCB22	dCB30	dCB44	dCB57	dCB59	dCB62	dCB64	dCB65	Dcg42	dCG45	dCG63	dCG66	dMB23	dMB35	dMB37	dMG29	dMG32	dMG33	dMG35	dMG43	dMG49	dMG50	dMG52	dMG61	hCB27	hCB49	hCB64	hCG35	hCG58	hCG62	hMB42	hMB60	hMG28	hMG35	hMG41	hMG57	pCB34	pCB60	pCG33	pCG52	pCG54	Pcg64	pMG30	pMG36	pMG37	pMG38	pMG41	pMG62
Acidobacteria	0	0	0	0	0	0	0	0	0	0	0	1e-05	0	0	0	0	0	0	1.7e-05	0	0	0	0	0	0	0	0	1.9e-05	0	0	0	0	0	0	0	0	0	1.5e-05	0	0	0	0	0	0	0	3.1e-05	0	0
Actinobacteria	0.003145	0.039056	0.012689	0.013919	0.003029	0.009904	0.00757	0.001935	0.002586	0.047137	0.003478	0.005469	0.015442	0.017233	0.000922	0.004501	0.004261	0.014186	0.016428	0.003216	0.001011	0.020369	0.008113	0.001513	0.022054	0.007669	0.003417	0.017155	0.008133	0.005707	0.010482	0.001883	0.001562	0.006919	0.000405	0.001097	0.040292	0.005266	0.002416	0.004104	0.00174	0.004975	0.000435	0.048023	0.011222	0.002773	0.000715	0.007419
Aquificae	0	0	0	0	0	0	0	0	0	0	0	0	0	0	0	0	0	0	0	0	0	0	0	0	0	0	0	0	0	0	0	0	0	0	0	0	0	0	0	0	0	0	0	0	4.3e-05	0	0	0
Armatimonadetes	0	1.1e-05	0	0	0	0	0	0	0	0	1.1e-05	0	0	0	0	0	0	0	0	0	0	0	0	0	0	0	0	0	0	0	0	0	0	0	0	0	0	0	0	0	0	0	0	0	0	0	0	0
Bacteroidetes	0.531696	0.380119	0.457814	0.500796	0.592284	0.345013	0.507944	0.376741	0.5615	0.395551	0.444805	0.48208	0.456559	0.211394	0.521665	0.503091	0.491283	0.523786	0.266952	0.420746	0.544441	0.473467	0.471619	0.495681	0.533047	0.097675	0.64088	0.40512	0.608928	0.508279	0.553766	0.382591	0.473138	0.357907	0.559917	0.583734	0.342788	0.591396	0.447503	0.48859	0.626641	0.565207	0.480423	0.379689	0.435757	0.431173	0.520416	0.568432
Caldiserica	0	0	0	0	0	0	0	0	0	0	0	0	0	0	0	0	0	0	0	0	0	0	0	0	0	0	0	0	0	0	0	0	0	0	0	0	0	0	0	0	5.3e-05	0	0	0	0	3.1e-05	0	0
Candidatus_Cloacimonetes	0	0	9e-06	0	0	0	2e-05	6.4e-05	0	9e-06	0	0	0	0	0	0	0	0	1.7e-05	1e-05	0	0	0	0	0	9e-06	0	0	0	0	0	0	0	0	0	0	0	1.5e-05	0	0	2.6e-05	0	0	0	0	0	0	1e-05
Chloroflexi	0	1.1e-05	9e-06	1.1e-05	0	0	2e-05	0	0	0	2.2e-05	0	0	2.7e-05	0	0	0	0	3.5e-05	1e-05	0	0	1.9e-05	0	1.1e-05	0	0	1.9e-05	0	0	0	1.2e-05	0	1.2e-05	0	1.5e-05	0	0	1.4e-05	0	0	0	0	0	0	6.2e-05	1.2e-05	0
Cyanobacteria	1.1e-05	0	0	0	1e-05	5.3e-05	0.000121	0	0	0	0.000108	0	0	2.7e-05	0	0	0	9.2e-05	5.2e-05	0	0	0.000236	0.00017	0	0	9e-06	5e-05	0	1.1e-05	1.4e-05	0	0	0	1.2e-05	2.5e-05	0	2.8e-05	0	0	2.1e-05	0	0	0	2.3e-05	0	0	0	6.1e-05
Deferribacteres	0	0	0	0	0	0	2e-05	0	0	0	1.1e-05	0	0	0	0	0	0	0	0	0	0	0	0	0	0	0	0	0	0	0	0	1.2e-05	0	0	0	0	0	0	0	0	0	0	0	0	0	0	0	0
Euryarchaeota	1.1e-05	0	9e-06	0	0.003099	8.4e-05	0	0	0.00136	0	0	0	0	0	0	0	0	4.6e-05	0	1e-05	0	0	7.6e-05	0	0	9e-06	0	0	0.000138	0	0.001621	0.009102	0.001957	1.2e-05	0.000295	1.5e-05	9e-06	0	0	0	0	0	0	0	0	0.002557	1.2e-05	0
Fibrobacteres	0	0	0	0	0	0	0	0	0	0	0	0	0	0	0	0	1e-05	0	0	0	0	0	0	0	0	0	0	0	0	0	0	0	0	0	0	0	0	0	0	0	0	0	0	0	0	0	0	0
Firmicutes	0.411834	0.420419	0.244503	0.37854	0.271717	0.561342	0.351333	0.58056	0.341096	0.325039	0.384743	0.136578	0.487558	0.640431	0.350644	0.387607	0.463349	0.340842	0.568475	0.412123	0.40871	0.420426	0.388034	0.433474	0.346983	0.884206	0.324301	0.424832	0.289134	0.383126	0.396308	0.427919	0.438624	0.517621	0.335241	0.299413	0.554608	0.345929	0.463539	0.321678	0.243845	0.339693	0.400765	0.534755	0.523494	0.446885	0.397056	0.369871
Fusobacteria	0	3.2e-05	0.000192	5.3e-05	3e-05	2.1e-05	8.1e-05	6.4e-05	3.8e-05	0.002511	0.061499	0.146854	0.000199	0.0001	0.004856	9.2e-05	1e-05	0.017236	3.5e-05	0.005049	0.002667	4.7e-05	0.00221	4.2e-05	2.3e-05	0.001182	1.3e-05	5.8e-05	4.6e-05	4.1e-05	5.3e-05	2.4e-05	2.8e-05	2.4e-05	1.2e-05	0	7.5e-05	9.2e-05	0.000438	0.004682	0.019007	0.00012	0.005425	0	0	0.005515	4.6e-05	0.01023
Lentisphaerae	0	0	0	7.5e-05	0.00013	2.1e-05	0.001958	0.000903	0.00045	0	0.000238	0	0	0	0	0.000401	0	0	5.2e-05	0	0	0.000283	0.000302	0.000294	0	0	0	3.8e-05	0.000517	0.000219	5.3e-05	0.002494	0.00016	0.000153	0	0	0	0	0	0	0	0	0	0	0	0	1.2e-05	0
Nitrospirae	0	0	0	0	0	0	0	0	0	0	0	0	0	0	0	0	0	0	0	0	0	0	0	0	0	0	1.3e-05	0	0	0	0	0	0	0	0	0	0	0	0	0	0	0	0	0	0	0	0	0
Planctomycetes	0	1.1e-05	0	0	0	0	0	0	1e-05	9e-06	0	0	0	0	0	0	1e-05	0	0	0	0	2.4e-05	0	0	0	0	0	0	0	0	0	0	0	0	0	1.5e-05	0	0	0	0	0	0	0	0	0	0	0	0
Proteobacteria	0.041148	0.159848	0.284381	0.073112	0.123212	0.053069	0.122555	0.033024	0.043922	0.213875	0.081019	0.225082	0.036004	0.130079	0.121104	0.078258	0.031176	0.069361	0.145026	0.155172	0.036993	0.077732	0.118984	0.021562	0.06808	0.00702	0.021215	0.112526	0.088165	0.047781	0.033024	0.168062	0.070544	0.085911	0.090882	0.111857	0.060559	0.054645	0.074475	0.175036	0.107898	0.085303	0.025258	0.036584	0.027171	0.092674	0.074309	0.023831
Rhodothermaeota	0	0	0	0	0	1.1e-05	0	0	0	0	0	0	0	0	0	0	0	0	0	0	0	0	0	0	0	0	0	0	0	0	0	0	0	0	0	0	0	0	0	0	0	0	0	0	0	0	0	0
Spirochaetes	0	0	1.8e-05	0	0	0	0	0	1.9e-05	0	0	0	0	0	0	0	0	0	1.7e-05	0	1.4e-05	0	0	0	1.1e-05	1.8e-05	0	0	0	0	0	0	0	0	4.9e-05	0	0	0	0	0	0	0	0	0	0	0	0	0
Synergistetes	5.7e-05	1.1e-05	9e-06	0.00047	0.00336	0.010841	0.00644	6.4e-05	0.001427	0	8.6e-05	0.000622	5.7e-05	0	3.8e-05	0	0	0.00067	0.001005	0	0	0.000283	0.000491	0.00021	0.00081	0	0	0.001442	0.000264	0.000206	0.00021	0.000156	0.001308	2.4e-05	7.4e-05	0.000193	9e-06	1.5e-05	1.4e-05	0.000829	0	0.000208	0	0	1.4e-05	0.000154	0.000127	0
Tenericutes	3.4e-05	0	0	0	0	0.000537	0.000202	6.4e-05	1e-05	0	1.1e-05	0	2.8e-05	9e-06	0	0	1e-05	0	3.5e-05	0	0	0.000602	0	4.2e-05	0	2.7e-05	0	0	2.3e-05	2.7e-05	0	0.000576	3.8e-05	0.000153	0	0	3.7e-05	0	1.4e-05	0	0	0	0	0	0	0	0	4.1e-05
Thermotogae	0	0	0	0	0	0	0	0	0	0	0	1e-05	0	0	0	0	0	0	0	0	0	0	0	0	0	0	0	0	0	0	0	0	0	0	0	0	0	0	0	0	0	0	0	0	0	0	0	0
Verrucomicrobia	4.6e-05	0	0	0.031847	1e-05	0.01642	0	0.000774	0.041355	0.015634	2.2e-05	0.00088	0	2.7e-05	1.9e-05	0.025449	0.00284	0.029436	0.000139	0.003236	0	0.003247	1.9e-05	0.045268	0.023595	9e-06	0.006984	0.033175	0.001516	0.052555	2.1e-05	0.003262	9e-06	0.026182	2.5e-05	3e-05	1.9e-05	0	0	0	5.3e-05	4.4e-05	0.087399	0	0	0.01408	3.5e-05	0.018401
Unassigned	0.012017	0.000482	0.000366	0.001176	0.003119	0.002684	0.001736	0.005805	0.006227	0.000235	0.023949	0.002414	0.004152	0.000672	0.000753	0.000601	0.007052	0.004344	0.001716	0.000428	0.006163	0.003283	0.009964	0.001912	0.005385	0.002168	0.003129	0.005616	0.003125	0.002044	0.004462	0.003909	0.012634	0.005072	0.013076	0.003632	0.001576	0.002626	0.011586	0.00506	0.000738	0.00445	0.000295	0.000926	0.002299	0.004067	0.007263	0.001705

## Sheet: Transposed
TaxName	Acidobacteria	Actinobacteria	Aquificae	Armatimonadetes	Bacteroidetes	Caldiserica	Candidatus_Cloacimonetes	Chloroflexi	Cyanobacteria	Deferribacteres	Euryarchaeota	Fibrobacteres	Firmicutes	Fusobacteria	Lentisphaerae	Nitrospirae	Planctomycetes	Proteobacteria	Rhodothermaeota	Spirochaetes	Synergistetes	Tenericutes	Thermotogae	Verrucomicrobia	Unassigned
dCB22	0	0.003145	0	0	0.531696	0	0	0	1.1e-05	0	1.1e-05	0	0.411834	0	0	0	0	0.041148	0	0	5.7e-05	3.4e-05	0	4.6e-05	0.012017
dCB30	0	0.039056	0	1.1e-05	0.380119	0	0	1.1e-05	0	0	0	0	0.420419	3.2e-05	0	0	1.1e-05	0.159848	0	0	1.1e-05	0	0	0	0.000482
dCB44	0	0.012689	0	0	0.457814	0	9e-06	9e-06	0	0	9e-06	0	0.244503	0.000192	0	0	0	0.284381	0	1.8e-05	9e-06	0	0	0	0.000366
dCB57	0	0.013919	0	0	0.500796	0	0	1.1e-05	0	0	0	0	0.37854	5.3e-05	7.5e-05	0	0	0.073112	0	0	0.00047	0	0	0.031847	0.001176
dCB59	0	0.003029	0	0	0.592284	0	0	0	1e-05	0	0.003099	0	0.271717	3e-05	0.00013	0	0	0.123212	0	0	0.00336	0	0	1e-05	0.003119
dCB62	0	0.009904	0	0	0.345013	0	0	0	5.3e-05	0	8.4e-05	0	0.561342	2.1e-05	2.1e-05	0	0	0.053069	1.1e-05	0	0.010841	0.000537	0	0.01642	0.002684
dCB64	0	0.00757	0	0	0.507944	0	2e-05	2e-05	0.000121	2e-05	0	0	0.351333	8.1e-05	0.001958	0	0	0.122555	0	0	0.00644	0.000202	0	0	0.001736
dCB65	0	0.001935	0	0	0.376741	0	6.4e-05	0	0	0	0	0	0.58056	6.4e-05	0.000903	0	0	0.033024	0	0	6.4e-05	6.4e-05	0	0.000774	0.005805
Dcg42	0	0.002586	0	0	0.5615	0	0	0	0	0	0.00136	0	0.341096	3.8e-05	0.00045	0	1e-05	0.043922	0	1.9e-05	0.001427	1e-05	0	0.041355	0.006227
dCG45	0	0.047137	0	0	0.395551	0	9e-06	0	0	0	0	0	0.325039	0.002511	0	0	9e-06	0.213875	0	0	0	0	0	0.015634	0.000235
dCG63	0	0.003478	0	1.1e-05	0.444805	0	0	2.2e-05	0.000108	1.1e-05	0	0	0.384743	0.061499	0.000238	0	0	0.081019	0	0	8.6e-05	1.1e-05	0	2.2e-05	0.023949
dCG66	1e-05	0.005469	0	0	0.48208	0	0	0	0	0	0	0	0.136578	0.146854	0	0	0	0.225082	0	0	0.000622	0	1e-05	0.00088	0.002414
dMB23	0	0.015442	0	0	0.456559	0	0	0	0	0	0	0	0.487558	0.000199	0	0	0	0.036004	0	0	5.7e-05	2.8e-05	0	0	0.004152
dMB35	0	0.017233	0	0	0.211394	0	0	2.7e-05	2.7e-05	0	0	0	0.640431	0.0001	0	0	0	0.130079	0	0	0	9e-06	0	2.7e-05	0.000672
dMB37	0	0.000922	0	0	0.521665	0	0	0	0	0	0	0	0.350644	0.004856	0	0	0	0.121104	0	0	3.8e-05	0	0	1.9e-05	0.000753
dMG29	0	0.004501	0	0	0.503091	0	0	0	0	0	0	0	0.387607	9.2e-05	0.000401	0	0	0.078258	0	0	0	0	0	0.025449	0.000601
dMG32	0	0.004261	0	0	0.491283	0	0	0	0	0	0	1e-05	0.463349	1e-05	0	0	1e-05	0.031176	0	0	0	1e-05	0	0.00284	0.007052
dMG33	0	0.014186	0	0	0.523786	0	0	0	9.2e-05	0	4.6e-05	0	0.340842	0.017236	0	0	0	0.069361	0	0	0.00067	0	0	0.029436	0.004344
dMG35	1.7e-05	0.016428	0	0	0.266952	0	1.7e-05	3.5e-05	5.2e-05	0	0	0	0.568475	3.5e-05	5.2e-05	0	0	0.145026	0	1.7e-05	0.001005	3.5e-05	0	0.000139	0.001716
dMG43	0	0.003216	0	0	0.420746	0	1e-05	1e-05	0	0	1e-05	0	0.412123	0.005049	0	0	0	0.155172	0	0	0	0	0	0.003236	0.000428
dMG49	0	0.001011	0	0	0.544441	0	0	0	0	0	0	0	0.40871	0.002667	0	0	0	0.036993	0	1.4e-05	0	0	0	0	0.006163
dMG50	0	0.020369	0	0	0.473467	0	0	0	0.000236	0	0	0	0.420426	4.7e-05	0.000283	0	2.4e-05	0.077732	0	0	0.000283	0.000602	0	0.003247	0.003283
dMG52	0	0.008113	0	0	0.471619	0	0	1.9e-05	0.00017	0	7.6e-05	0	0.388034	0.00221	0.000302	0	0	0.118984	0	0	0.000491	0	0	1.9e-05	0.009964
dMG61	0	0.001513	0	0	0.495681	0	0	0	0	0	0	0	0.433474	4.2e-05	0.000294	0	0	0.021562	0	0	0.00021	4.2e-05	0	0.045268	0.001912
hCB27	0	0.022054	0	0	0.533047	0	0	1.1e-05	0	0	0	0	0.346983	2.3e-05	0	0	0	0.06808	0	1.1e-05	0.00081	0	0	0.023595	0.005385
hCB49	0	0.007669	0	0	0.097675	0	9e-06	0	9e-06	0	9e-06	0	0.884206	0.001182	0	0	0	0.00702	0	1.8e-05	0	2.7e-05	0	9e-06	0.002168
hCB64	0	0.003417	0	0	0.64088	0	0	0	5e-05	0	0	0	0.324301	1.3e-05	0	1.3e-05	0	0.021215	0	0	0	0	0	0.006984	0.003129
hCG35	1.9e-05	0.017155	0	0	0.40512	0	0	1.9e-05	0	0	0	0	0.424832	5.8e-05	3.8e-05	0	0	0.112526	0	0	0.001442	0	0	0.033175	0.005616
hCG58	0	0.008133	0	0	0.608928	0	0	0	1.1e-05	0	0.000138	0	0.289134	4.6e-05	0.000517	0	0	0.088165	0	0	0.000264	2.3e-05	0	0.001516	0.003125
hCG62	0	0.005707	0	0	0.508279	0	0	0	1.4e-05	0	0	0	0.383126	4.1e-05	0.000219	0	0	0.047781	0	0	0.000206	2.7e-05	0	0.052555	0.002044
hMB42	0	0.010482	0	0	0.553766	0	0	0	0	0	0.001621	0	0.396308	5.3e-05	5.3e-05	0	0	0.033024	0	0	0.00021	0	0	2.1e-05	0.004462
hMB60	0	0.001883	0	0	0.382591	0	0	1.2e-05	0	1.2e-05	0.009102	0	0.427919	2.4e-05	0.002494	0	0	0.168062	0	0	0.000156	0.000576	0	0.003262	0.003909
hMG28	0	0.001562	0	0	0.473138	0	0	0	0	0	0.001957	0	0.438624	2.8e-05	0.00016	0	0	0.070544	0	0	0.001308	3.8e-05	0	9e-06	0.012634
hMG35	0	0.006919	0	0	0.357907	0	0	1.2e-05	1.2e-05	0	1.2e-05	0	0.517621	2.4e-05	0.000153	0	0	0.085911	0	0	2.4e-05	0.000153	0	0.026182	0.005072
hMG41	0	0.000405	0	0	0.559917	0	0	0	2.5e-05	0	0.000295	0	0.335241	1.2e-05	0	0	0	0.090882	0	4.9e-05	7.4e-05	0	0	2.5e-05	0.013076
hMG57	0	0.001097	0	0	0.583734	0	0	1.5e-05	0	0	1.5e-05	0	0.299413	0	0	0	1.5e-05	0.111857	0	0	0.000193	0	0	3e-05	0.003632
pCB34	0	0.040292	0	0	0.342788	0	0	0	2.8e-05	0	9e-06	0	0.554608	7.5e-05	0	0	0	0.060559	0	0	9e-06	3.7e-05	0	1.9e-05	0.001576
pCB60	1.5e-05	0.005266	0	0	0.591396	0	1.5e-05	0	0	0	0	0	0.345929	9.2e-05	0	0	0	0.054645	0	0	1.5e-05	0	0	0	0.002626
pCG33	0	0.002416	0	0	0.447503	0	0	1.4e-05	0	0	0	0	0.463539	0.000438	0	0	0	0.074475	0	0	1.4e-05	1.4e-05	0	0	0.011586
pCG52	0	0.004104	0	0	0.48859	0	0	0	2.1e-05	0	0	0	0.321678	0.004682	0	0	0	0.175036	0	0	0.000829	0	0	0	0.00506
pCG54	0	0.00174	0	0	0.626641	5.3e-05	2.6e-05	0	0	0	0	0	0.243845	0.019007	0	0	0	0.107898	0	0	0	0	0	5.3e-05	0.000738
Pcg64	0	0.004975	0	0	0.565207	0	0	0	0	0	0	0	0.339693	0.00012	0	0	0	0.085303	0	0	0.000208	0	0	4.4e-05	0.00445
pMG30	0	0.000435	0	0	0.480423	0	0	0	0	0	0	0	0.400765	0.005425	0	0	0	0.025258	0	0	0	0	0	0.087399	0.000295
pMG36	0	0.048023	0	0	0.379689	0	0	0	2.3e-05	0	0	0	0.534755	0	0	0	0	0.036584	0	0	0	0	0	0	0.000926
pMG37	0	0.011222	4.3e-05	0	0.435757	0	0	0	0	0	0	0	0.523494	0	0	0	0	0.027171	0	0	1.4e-05	0	0	0	0.002299
pMG38	3.1e-05	0.002773	0	0	0.431173	3.1e-05	0	6.2e-05	0	0	0.002557	0	0.446885	0.005515	0	0	0	0.092674	0	0	0.000154	0	0	0.01408	0.004067
pMG41	0	0.000715	0	0	0.520416	0	0	1.2e-05	0	0	1.2e-05	0	0.397056	4.6e-05	1.2e-05	0	0	0.074309	0	0	0.000127	0	0	3.5e-05	0.007263
pMG62	0	0.007419	0	0	0.568432	0	1e-05	0	6.1e-05	0	0	0	0.369871	0.01023	0	0	0	0.023831	0	0	0	4.1e-05	0	0.018401	0.001705
